# Supplementary material for: The B-type cyclin Clb4 prevents meiosis I sister centromere separation in budding yeast
Source: G3 (Bethesda). 2025 May 30;15(9):jkaf121. doi: 10.1093/g3journal/jkaf121 (PMC12405888; doi:10.1093/g3journal/jkaf121)
Supplement: jkaf121_Supplementary_Data [file jkaf121_supplementary_data.zip]

Archive with 2 entries (2 files):
- Supplemental_Figures_G3-2024-405620.pdf
- Supplemental_File_S1_G3-2024-405620.xlsx
